# Supplementary material for: In Vitro Activity of New β-Lactamase Inhibitor Combinations against blaNDM, blaKPC, and ESBL-Producing Enterobacteriales Uropathogens
Source: Antibiotics (Basel). 2023 Sep 25;12(10):1481. doi: 10.3390/antibiotics12101481 (PMC10604030; doi:10.3390/antibiotics12101481)
Supplement: Supplementary file 1 [file antibiotics-12-01481-s001.zip]

Archive with 1 entries (1 files):
- antibiotics-2602965-supplementary.pdf
